# Supplementary material for: Da-Bu-Yin-Wan and Qian-Zheng-San Ameliorate Mitochondrial Dynamics in the Parkinson’s Disease Cell Model Induced by MPP+
Source: Front Pharmacol. 2019 Apr 24;10:372. doi: 10.3389/fphar.2019.00372 (PMC6491701; doi:10.3389/fphar.2019.00372)
Supplement: Supplementary file 1 [file Table_1.XLSX]

## Sheet: Sheet1
Supplementary Table 1: Includes HPLC-DAD analysis of decoction and a full scan of the entire original gel(s).
		Area	Perim	FF			Group	Form Fator
C	1	6284	346	1.51679			C	1.51±0.46
C	1	8443	394	1.46388			M	1.40±0.02*
C	1	6345	352	1.55476			Z	1.51±0.04#
M	2	18185	564	1.39269		Note: Compared with the control group, *P＜0.05; Compared with the model group, #P＜0.05.
M	2	13800	496	1.41937
M	2	10044	418	1.38502
Z	3	25037	696	1.54045
Z	3	14578	528	1.52258
Z	3	13855	506	1.47131
